# Supplementary material for: Titanium Nitride as a Plasmonic Material from Near-Ultraviolet to Very-Long-Wavelength Infrared Range
Source: Materials (Basel). 2021 Nov 22;14(22):7095. doi: 10.3390/ma14227095 (PMC8622232; doi:10.3390/ma14227095)
Supplement: Supplementary file 1 [file materials-14-07095-s001.zip]

Archive with 1 entries (1 files):
- materials-1434056-supplementary.pdf
